# Supplementary material for: Majority clustering for imbalanced image classification
Source: PeerJ Comput Sci. 2025 Jun 30;11:e2891. doi: 10.7717/peerj-cs.2891 (PMC12453654; doi:10.7717/peerj-cs.2891)
Supplement: Supplemental Information 1 [file peerj-cs-11-2891-s001.zip]

Archive with 10 entries (7 files):
- src/
- src/dataloader.py
- src/model.py
- tools/
- tools/check_clusters.py
- tools/make_clusters.py
- tr_utils/
- tr_utils/lr_scheduler.py
- eval.py
- train.py
