# Supplementary material for: Majority clustering for imbalanced image classification
Source: PeerJ Comput Sci. 2025 Jun 30;11:e2891. doi: 10.7717/peerj-cs.2891 (PMC12453654; doi:10.7717/peerj-cs.2891)
Supplement: Supplemental Information 1 [file peerj-cs-11-2891-s001.zip › src/dataloader.py]

import os
import cv2
import sys
import math
import glob
import json
import numpy as np
from PIL import Image
from sklearn.utils import compute_class_weight

import torch
torch.manual_seed(0)
import random
from torch.utils.data import Dataset


class CustomDataset(Dataset):
    
    def __init__(self, args, train_loader=True, test_split_eval=False):
        if train_loader:
            dir_name = 'train_clustered' if args.mcbc else 'train'
            self.path = os.path.join(args.data_dir, dir_name)
        else:
            dir_name = 'val_clustered' if args.mcbc else 'val'
            if test_split_eval:
                self.path = args.data_dir
            else:
                self.path = os.path.join(args.data_dir, dir_name)
        self.transforms = args.train_transforms if train_loader else args.val_transforms
        self.aug_transforms = args.aug_transforms if train_loader else None
        self.dim = (args.img_size, args.img_size)

        class_names = os.listdir(self.path)  
        self.data = np.empty((2, 0))
        for name in class_names:
            imgs = glob.glob(f'{self.path}/{name}/*.*')
            self.data = np.hstack([self.data, np.vstack([imgs, [name]*len(imgs)])])

        if train_loader:
            self.class_map = {}
            idx = 1
            for name in sorted(class_names):
                if name == args.minority_cls:
                    self.class_map[name] = 0
                else:
                    self.class_map[name] = idx
                    idx += 1
                    args.majority_cls = '_'.join(name.split('_')[:-1]) if args.mcbc else name
            if not args.mcbc:
                with open(f'{args.data_dir}/class_map.json', 'w') as f:
                    json.dump(self.class_map, f)

            values, counts = np.unique(self.data[1, :], return_counts=True)
            if args.weighted_clf or args.weighted_aug:
                num_samples = self.data[1, :].shape[0]
                num_classes = len(class_names)
                class_weights = [num_samples/(num_classes*min(counts))]
                for count in counts:
                    if count != min(counts):
                        class_weights.append(num_samples/(num_classes*count))
                self.class_weights = torch.FloatTensor(class_weights).to(args.device)

            self.aug_probs = []
            if args.weighted_aug:
                for weight in self.class_weights:
                    self.aug_probs.append((weight/max(self.class_weights)).cpu())
        else:
            self.class_map = args.class_map


    def __len__(self):
        return self.data.shape[1]

    def __getitem__(self, idx):
        img_path, label = self.data[:, idx]
        img = cv2.imread(img_path)
        img = cv2.cvtColor(img, cv2.COLOR_BGR2RGB)
        img = Image.fromarray(img)
        if self.aug_transforms:
            if len(self.aug_probs):
                if random.random() <= self.aug_probs[self.class_map[label]]:
                    img = self.aug_transforms(img)
            else:
                img = self.aug_transforms(img)
        img = self.transforms(img)
        label = torch.tensor(self.class_map[label])
        return img, label
