# Supplementary material for: Majority clustering for imbalanced image classification
Source: PeerJ Comput Sci. 2025 Jun 30;11:e2891. doi: 10.7717/peerj-cs.2891 (PMC12453654; doi:10.7717/peerj-cs.2891)
Supplement: Supplemental Information 1 [file peerj-cs-11-2891-s001.zip › src/model.py]

import os
import sys

import torch
torch.manual_seed(0)
from torch import nn
from torchvision import models


def load_model(args):
    if not os.path.exists('./weights'):
        os.mkdir('./weights')

    os.environ['TORCH_HOME'] = './weights'
    if args.backbone == 'resnet18':
        model = models.resnet18(pretrained=False)
    elif args.backbone == 'resnet34':
        model = models.resnet34(pretrained=False)
    elif args.backbone == 'resnet50':
        model = models.resnet50(pretrained=False)
    else:
        print('Model not supported!')
        sys.exit(0)

    if args.backbone == 'resnet18' or args.backbone == 'resnet34':
        model.fc = nn.Sequential(nn.Linear(512, len(args.class_map.keys())))
    elif args.backbone == 'resnet50':
        model.fc = nn.Sequential(nn.Linear(2048, len(args.class_map.keys())))
    model.to(args.device)
    print(model)

    if args.checkpoint_path != None:
        model.load_state_dict(torch.load(args.checkpoint_path))

    return model
