# Supplementary material for: Majority clustering for imbalanced image classification
Source: PeerJ Comput Sci. 2025 Jun 30;11:e2891. doi: 10.7717/peerj-cs.2891 (PMC12453654; doi:10.7717/peerj-cs.2891)
Supplement: Supplemental Information 1 [file peerj-cs-11-2891-s001.zip › tools/check_clusters.py]

import os
import cv2
import glob
import tqdm
import argparse
import numpy as np
from PIL import Image
import matplotlib.pyplot as plt 
from sklearn.cluster import KMeans
from scipy.spatial.distance import cdist

import torch
from torch import optim, nn
from torchvision import models, transforms

def extract_features(args):
  # Setting device
    device = torch.device(f"cuda:{args.device}" if args.device.isnumeric() else "cpu")

    # Dataloaders
    transform = transforms.Compose([
            transforms.Resize(args.img_size+32), 
            transforms.CenterCrop(args.img_size),
            transforms.ToTensor(),
            transforms.Normalize([0.485, 0.456, 0.406], [0.229, 0.224, 0.225])
            ])

    # Initialize the model
    model = models.resnet18(pretrained=True)
    feature_extractor = nn.Sequential(*list(model.children())[:-1])
    # Change the device to GPU
    feature_extractor.to(device)

    class_dirs = os.listdir(f'{args.data_dir}/')
    assert len(class_dirs) == 2, "Only binary classification supported, More than 2 classes detected."

    imgs_0 = glob.glob(f'{args.data_dir}/{class_dirs[0]}/*.*g')
    imgs_1 = glob.glob(f'{args.data_dir}/{class_dirs[1]}/*.*g')
    maj_cls_imgs = imgs_0 if len(imgs_0) > len(imgs_1) else imgs_1

    batch = []
    features = []
    for img_path in tqdm.tqdm(maj_cls_imgs[:]):
      img = cv2.imread(img_path)
      img = cv2.cvtColor(img, cv2.COLOR_BGR2RGB)
      img = transform(Image.fromarray(img))
      batch.append(img)

      if len(batch) == args.batch_size:
        batch = torch.from_numpy(np.stack(batch)).to(device)
        with torch.no_grad():
          feature = feature_extractor(batch)
        feature = torch.squeeze(feature)
        features.extend(feature.cpu().detach().numpy())
        batch = []

    if len(batch) != 0:
      batch = torch.from_numpy(np.stack(batch)).to(device)
      with torch.no_grad():
        feature = feature_extractor(batch)
      feature = torch.squeeze(feature)
      features.extend(feature.cpu().detach().numpy())
      batch = []

    # Convert to NumPy Array
    features = np.array(features)
    return features


if __name__ == '__main__':

    parser = argparse.ArgumentParser()
    parser.add_argument('--data-dir', type=str)
    parser.add_argument("--img-size", default=224, type=int, help='Model input size')
    parser.add_argument("--batch-size", type=int, default=64)
    parser.add_argument('--device', type=str, default='0', help='cuda device, i.e. 0,1,2.. or cpu')
    args = parser.parse_args()

    features = extract_features(args)
    root, tail =os.path.split(args.data_dir)
    np.save(f'{root}/{tail}.npy', features)

    inertias = []
    K = range(1,10)
    for k in K:
        kmeanModel = KMeans(n_clusters=k)
        kmeanModel.fit(features)
        inertias.append(kmeanModel.inertia_)

    plt.figure(figsize=(16,8))
    plt.plot(K, inertias, 'bx-')
    plt.xlabel('k')
    plt.ylabel('Distortion')
    plt.title('The Elbow Method showing the optimal k')
    plt.savefig('/home/anubhav/Desktop/ke/CI/data/results/normal-tuberculosis/elbow.png', bbox_inches='tight')

    import ipdb;ipdb.set_trace()
    plt.show()
