# Supplementary material for: Majority clustering for imbalanced image classification
Source: PeerJ Comput Sci. 2025 Jun 30;11:e2891. doi: 10.7717/peerj-cs.2891 (PMC12453654; doi:10.7717/peerj-cs.2891)
Supplement: Supplemental Information 1 [file peerj-cs-11-2891-s001.zip › tools/make_clusters.py]

import os
import glob
import tqdm
import shutil
import argparse
import numpy as np
from sklearn.cluster import KMeans
from check_clusters import extract_features


if __name__ == '__main__':

    parser = argparse.ArgumentParser()
    parser.add_argument('--data-dir', type=str)
    parser.add_argument("--img-size", default=224, type=int, help='Model input size')
    parser.add_argument("--num-clusters", type=int)
    parser.add_argument("--batch-size", type=int, default=64)
    parser.add_argument('--device', type=str, default='0', help='cuda device, i.e. 0,1,2.. or cpu')
    args = parser.parse_args()

    class_dirs = os.listdir(f'{args.data_dir}/')
    assert len(class_dirs) == 2, "Only binary classification supported, More than 2 classes detected."

    imgs_0 = glob.glob(f'{args.data_dir}/{class_dirs[0]}/*.*g')
    imgs_1 = glob.glob(f'{args.data_dir}/{class_dirs[1]}/*.*g')
    if len(imgs_0) > len(imgs_1):
      maj_cls_imgs, min_cls_imgs = imgs_0, imgs_1
      maj_cls, min_cls = class_dirs[0], class_dirs[1]
    else:
      maj_cls_imgs, min_cls_imgs = imgs_1, imgs_0
      maj_cls, min_cls = class_dirs[1], class_dirs[0]

    root, tail = os.path.split(args.data_dir)
    if os.path.exists(f'{root}/{tail}.npy'):
      features = np.load(f'{root}/{tail}.npy')
    else:
      features = extract_features(args)
      np.save(f'{root}/{tail}.npy', features)
    kmeanModel = KMeans(n_clusters=args.num_clusters)
    kmeanModel.fit(features)
    cluster_labels = list(kmeanModel.labels_)

    root, tail = os.path.split(args.data_dir)
    os.mkdir(f"{root}/{tail}_clustered")
    os.mkdir(f"{root}/{tail}_clustered/{min_cls}")
    for cls_label in set(cluster_labels):
      os.mkdir(f"{root}/{tail}_clustered/{maj_cls}_{cls_label}")

    for i in tqdm.tqdm(range(len(cluster_labels))):
      src_img_path = maj_cls_imgs[i]
      dst_img_path = f"{root}/{tail}_clustered/{maj_cls}_{cluster_labels[i]}/{src_img_path.split('/')[-1]}"
      shutil.copyfile(src_img_path, dst_img_path)

    for i in tqdm.tqdm(range(len(min_cls_imgs))):
      src_img_path = min_cls_imgs[i]
      dst_img_path = f"{root}/{tail}_clustered/{min_cls}/{src_img_path.split('/')[-1]}"
      shutil.copyfile(src_img_path, dst_img_path)
    
