# Supplementary material for: Majority clustering for imbalanced image classification
Source: PeerJ Comput Sci. 2025 Jun 30;11:e2891. doi: 10.7717/peerj-cs.2891 (PMC12453654; doi:10.7717/peerj-cs.2891)
Supplement: Supplemental Information 1 [file peerj-cs-11-2891-s001.zip › tr_utils/lr_scheduler.py]

#
# Code taken from https://github.com/winycg/HSAKD on 09/02/22.
# 

from bisect import bisect_right

def adjust_lr(optimizer, epoch, args):
    cur_lr = 0.
    cur_lr = args.init_lr * 0.1 ** bisect_right(args.milestones, epoch)
    for param_group in optimizer.param_groups:
        param_group['lr'] = cur_lr
    return cur_lr
