# Supplementary material for: Majority clustering for imbalanced image classification
Source: PeerJ Comput Sci. 2025 Jun 30;11:e2891. doi: 10.7717/peerj-cs.2891 (PMC12453654; doi:10.7717/peerj-cs.2891)
Supplement: Supplemental Information 1 [file peerj-cs-11-2891-s001.zip › eval.py]

import os
import sys
import tqdm
import json
import glob
import argparse
import numpy as np
import seaborn as sns
import scikitplot as skplt
import matplotlib.pyplot as plt
from sklearn.metrics import classification_report, roc_auc_score, confusion_matrix, ConfusionMatrixDisplay

import torch
from torch import optim, nn
from torchvision import transforms

from src.dataloader import CustomDataset
from src.model import load_model

def evaluate(model, args):

    preds_all = []
    labels_all = []
    outputs_all = []
    for batch_idx, (inputs, labels) in enumerate(tqdm.tqdm(dataloaders['test'])):
        inputs = inputs.to(args.device)
        labels = labels.to(args.device)
        outputs = model(inputs)
        _, preds = torch.max(outputs, 1)

        outputs_all.extend(list(outputs.cpu().detach().numpy()))
        preds_all.extend(list(preds.cpu().numpy()))
        labels_all.extend(list(labels.data.cpu().numpy()))
    
    for i in range(len(preds_all)):
        preds_all[i] = 1 if preds_all[i] else 0
        labels_all[i] = 1 if labels_all[i] else 0

    cls_map_keys = list(args.class_map.keys())
    minority_cls = cls_map_keys[0] if args.class_map[cls_map_keys[0]] == 0 else cls_map_keys[1]
    majority_cls = cls_map_keys[0] if args.class_map[cls_map_keys[0]] == 1 else cls_map_keys[1]
    print(classification_report(labels_all, preds_all, target_names=[minority_cls, majority_cls], digits=3))
    # print('roc_auc_score', roc_auc_score(labels_all, preds_all))

    out_dir = f"../data/results/{args.cls_json.split('/')[-2]}/figures"
    outputs_all = np.concatenate((np.array(outputs_all)[:,0].reshape(-1,1), np.max(np.array(outputs_all)[:, 1:], axis=1).reshape(-1,1)), axis=1)
    print('roc_auc_score', roc_auc_score(labels_all, outputs_all[:, 1]))
    # skplt.metrics.plot_roc_curve(labels_all, np.array(outputs_all))
    # plt.savefig(f'{out_dir}/mcbc-roc.png')
    
    # # labels = [minority_cls, majority_cls]
    # # labels_all = [labels[index] for index in labels_all]
    # # preds_all = [labels[index] for index in preds_all]
    # cm = confusion_matrix(labels_all, preds_all,)
    # cmd = ConfusionMatrixDisplay(cm, display_labels=[minority_cls, majority_cls])
    # cmd.plot()
    # plt.savefig(f'{out_dir}/mcbc-cm.png')


if __name__ == '__main__':

    parser = argparse.ArgumentParser()
    parser.add_argument('--data-dir', type=str)
    parser.add_argument('--cls-json', type=str)
    parser.add_argument("--img-size", default=224, type=int)
    parser.add_argument("--batch-size", type=int, default=64)
    parser.add_argument('--device', type=str, default='0', help='cuda device, i.e. 0,1,2.. or cpu')
    parser.add_argument('--checkpoint-path', type=str, default=None,
                        help='checkpoint path, if None then imagenet weights will be used')
    parser.add_argument('--mcbc', action='store_true', help='For majority clustering balanced classification')
    args = parser.parse_args()

    with open(args.cls_json, 'r') as f:
        args.class_map = json.load(f)
    print('Class map:', args.class_map)

    # Dataloaders
    args.val_transforms = transforms.Compose([
            transforms.Resize((args.img_size+32)),
            transforms.CenterCrop(args.img_size),
            transforms.ToTensor(),
            transforms.Normalize([0.485, 0.456, 0.406], [0.229, 0.224, 0.225])
        ])
    test_set = CustomDataset(args, train_loader=False, test_split_eval=True)
    print('Number of test samples:', len(test_set))
    dataloaders = {
        'test':
        torch.utils.data.DataLoader(test_set,
                                    batch_size=args.batch_size,
                                    shuffle=False,
                                    num_workers=4)
    }

    # Model loading
    args.device = torch.device(f"cuda:{args.device}" if args.device.isnumeric() else "cpu")
    print('device -', args.device)

    ckpt_pth = glob.glob(f"{args.checkpoint_path}/best_minority*")[0]
    print('Checkpoint path:', ckpt_pth)
    model = torch.load(ckpt_pth)
    model.eval()

    evaluate(model, args)
