# Supplementary material for: Majority clustering for imbalanced image classification
Source: PeerJ Comput Sci. 2025 Jun 30;11:e2891. doi: 10.7717/peerj-cs.2891 (PMC12453654; doi:10.7717/peerj-cs.2891)
Supplement: Supplemental Information 1 [file peerj-cs-11-2891-s001.zip › train.py]

import os
import sys
import tqdm
import json
import argparse
import numpy as np
from bisect import bisect_right
from sklearn.metrics import classification_report

import torch
torch.manual_seed(0)
from torch import optim, nn
from torchvision import transforms

from src.dataloader import CustomDataset
from src.model import load_model


def adjust_lr(optimizer, epoch, args):
    cur_lr = 0.
    cur_lr = args.init_lr * 0.1 ** bisect_right(args.milestones, epoch)
    for param_group in optimizer.param_groups:
        param_group['lr'] = cur_lr
    return cur_lr

def train_model(model, criterion, optimizer, args):

    best_acc, best_min_cls_f1 = 0, 0
    for epoch in range(args.epochs):
        print('Epoch {}/{}'.format(epoch, args.epochs))
        print('-' * 10)

        lr = adjust_lr(optimizer, epoch, args)

        for phase in ['train', 'validation']:
            count = 0
            
            if phase == 'train':
                model.train()
            else:
                model.eval()

            preds_all = []
            labels_all = []
            running_loss = 0.0
            for batch_idx, (inputs, labels) in enumerate(tqdm.tqdm(dataloaders[phase])):
                inputs = inputs.to(args.device)
                labels = labels.to(args.device)

                outputs = model(inputs)
                loss = criterion(outputs, labels)

                _, preds = torch.max(outputs, 1)

                if phase == 'train':
                    optimizer.zero_grad()
                    loss.backward()
                    optimizer.step()

                preds_all.extend(list(preds.cpu().numpy()))
                labels_all.extend(list(labels.data.cpu().numpy()))
                running_loss += loss.item() * inputs.size(0)

            for i in range(len(preds_all)):
                preds_all[i] = 1 if preds_all[i]>0 else 0
                labels_all[i] = 1 if labels_all[i]>0 else 0

            clf_report = classification_report(labels_all, preds_all,
                        target_names=[args.minority_cls, args.majority_cls], output_dict=True)
            epoch_acc, min_cls_f1 = clf_report['accuracy'], clf_report[args.minority_cls]['f1-score']
            print('{} acc: {:.4f}, minority-f1: {:.4f}'.format(phase, epoch_acc, min_cls_f1))
            
            if phase == 'validation':
                if min_cls_f1 > best_min_cls_f1:
                    best_min_cls_f1 = min_cls_f1
                    os.system('rm -rf weights/best_minority_class_f1*')
                    torch.save(model, f'weights/best_minority_class_f1-{min_cls_f1:.3f}_epoch-{epoch}.pt')
                if epoch_acc > best_acc:
                    best_acc = epoch_acc
                    os.system('rm -rf weights/best_acc*')
                    torch.save(model, f'weights/best_acc-{epoch_acc:.3f}_epoch-{epoch}.pt')
            else:
                epoch_loss = running_loss / len(train_set)
                with open('loss.txt', 'a') as f:
                    f.write(f"{epoch_loss}\n")
                print('Learning rate:', optimizer.param_groups[0]['lr'])

    return model


if __name__ == '__main__':

    parser = argparse.ArgumentParser()
    parser.add_argument('--data-dir', type=str, help='Path to folder containing train and val split')
    parser.add_argument("--img-size", default=224, type=int, help='Model input size')
    parser.add_argument("--batch-size", type=int, default=256)
    parser.add_argument("--epochs", type=int, default=50)
    parser.add_argument('--device', type=str, default='0', help='cuda device, i.e. 0,1,2.. or cpu')
    parser.add_argument('--optimizer', type=str, default='sgd', help='Optimizer type (adam/sgd)')
    parser.add_argument('--weight-decay', default=5e-4, type=float, help='weight decay')
    parser.add_argument('--init-lr', default=0.005, type=float, help='learning rate')
    parser.add_argument('--milestones', default=[12,24,36], type=list, help='milestones for lr-multistep')
    parser.add_argument('--checkpoint-path', type=str, default=None, help='checkpoint path for finetuning')
    parser.add_argument('--backbone', type=str, default='resnet18', help='Backbone architecture (resnet18/resnet34/resnet50)')
    parser.add_argument('--weighted-clf', action='store_true', help='For imbalanced dataset, uses weighted classification')
    parser.add_argument('--weighted-aug', action='store_true', help='For imbalanced dataset, uses weighted augmentation')
    parser.add_argument('--mcbc', action='store_true', help='For majority clustering balanced classification')
    parser.add_argument('--minority-cls', type=str)
    args = parser.parse_args()

    # Setting device
    args.device = torch.device(f"cuda:{args.device}" if args.device.isnumeric() else "cpu")

    # Dataloaders
    args.aug_transforms = transforms.Compose([
            transforms.ColorJitter(brightness=(0.75, 1.25), contrast = 0, saturation = 0, hue = 0),
            transforms.RandomAffine(degrees=10, translate=None, scale=None, shear=None, fill=0, center=None),
            transforms.RandomHorizontalFlip()
        ])
    args.train_transforms = transforms.Compose([
            transforms.RandomResizedCrop(args.img_size, scale=(0.8, 1.0)),
            transforms.ToTensor(),
            transforms.Normalize([0.485, 0.456, 0.406], [0.229, 0.224, 0.225])
        ])
    args.val_transforms = transforms.Compose([
            transforms.Resize((args.img_size+32)),
            transforms.CenterCrop(args.img_size),
            transforms.ToTensor(),
            transforms.Normalize([0.485, 0.456, 0.406], [0.229, 0.224, 0.225])
        ])
    train_set = CustomDataset(args)
    args.class_map = train_set.class_map
    val_set = CustomDataset(args, train_loader=False)
    print('Number of training samples:',len(train_set))
    print('Number of validation samples:',len(val_set))
    print('Class map:', args.class_map)
    dataloaders = {
        'train':
        torch.utils.data.DataLoader(train_set,
                                    batch_size=args.batch_size,
                                    shuffle=True,
                                    num_workers=4),
        'validation':
        torch.utils.data.DataLoader(val_set,
                                    batch_size=args.batch_size,
                                    shuffle=False,
                                    num_workers=4)
    }

    keys_list = list(args.class_map.keys())
    if args.weighted_clf:
        print('\nClasses weights:')
        for i in range(len(sorted(keys_list))):
            print(f' -Class "{keys_list[i]}" with {(train_set.data[1, :] == keys_list[i]).sum()} samples has weightage = {train_set.class_weights[i]:.3f}')
    if args.weighted_aug:
        print('\nClass-wise augmentation probabilties:')
        for i in range(len(sorted(keys_list))):
            print(f' -Class "{keys_list[i]}" with {(train_set.data[1, :] == keys_list[i]).sum()} samples will be augmented with probabilty = {train_set.aug_probs[i]:.3f}')

    # Model loading
    print('\ndevice -', args.device)
    model = load_model(args)

    # Training
    if args.weighted_clf:
        criterion = nn.CrossEntropyLoss(weight=train_set.class_weights)
    else:
        criterion = nn.CrossEntropyLoss()

    if args.optimizer == 'adam':
        optimizer = optim.Adam(model.fc.parameters(), weight_decay=args.weight_decay, amsgrad=True)
    elif args.optimizer == 'sgd':
        trainable_list = nn.ModuleList([])
        trainable_list.append(model)
        optimizer = optim.SGD(trainable_list.parameters(), lr=0.1, momentum=0.9, weight_decay=args.weight_decay, nesterov=True)
    else:
        print('Optimizer not supported!')
        sys.exit(0)

    model_trained = train_model(model, criterion, optimizer, args)
