# Supplementary material for: Majority clustering for imbalanced image classification
Source: PeerJ Comput Sci. 2025 Jun 30;11:e2891. doi: 10.7717/peerj-cs.2891 (PMC12453654; doi:10.7717/peerj-cs.2891)
Supplement: Supplemental Information 8 [file peerj-cs-11-2891-s008.md]

### Requirements
&nbsp;opencv_python==4.5.5.62 </br>
&nbsp;numpy==1.23.5 </br>
&nbsp;pillow==9.0.0 </br>
&nbsp;matplotlib==3.9.0 </br>
&nbsp;scikit-learn==1.5.1 </br>
&nbsp;scipy==1.13.1 </br>
&nbsp;torch==2.4.0 </br>
&nbsp;torchvision==0.16.0+cu118 </br>

### Check optimal cluster count using elbow method:
``` python tools/check_clusters.py --data-dir ../data/final/normal-tuberculosis/train ```
### Make clusters of majority class:
``` python tools/make_clusters.py --data-dir ../data/final/covid-no_covid/train --num-clusters 2 ```
### Normal training:
``` python train.py --data-dir ../data/final/covid-no_covid --minority-cls covid --batch-size 256``` </br>
```python train.py --data-dir ../data/final/covid-no_covid --weighted-clf --minority-cls covid --batch-size 256``` </br>
```python train.py --data-dir ../data/final/covid-no_covid --weighted-aug --minority-cls covid --batch-size 256``` </br>
### MCIIC training:
``` python train.py --data-dir ../data/final/covid-no_covid --minority-cls covid --batch-size 256 --mcbc``` </br>
```python train.py --data-dir ../data/final/covid-no_covid --weighted-clf --minority-cls covid --batch-size 256 --mcbc``` </br>
```python train.py --data-dir ../data/final/covid-no_covid --weighted-aug --minority-cls covid --batch-size 256 --mcbc``` </br>
### Evaluation:
``` python eval.py --data-dir ../data/final/covid-no_covid/test --checkpoint-path weights/covid-no_covid/normal/ --cls-json ../data/final/covid-no_covid/class_map.json```
### MCIIC Evaluation:
``` python eval.py --data-dir ../data/final/covid-no_covid/test --checkpoint-path weights/covid-no_covid/mcbc-normal/ --cls-json ../data/final/covid-no_covid/class_map.json --mcbc```
